# Supplementary material for: Relationships between Circulating Biomarkers and Body Composition Parameters in Patients with Metabolic Syndrome: A Community-Based Study
Source: Int J Mol Sci. 2024 Jan 10;25(2):881. doi: 10.3390/ijms25020881 (PMC10815336; doi:10.3390/ijms25020881)
Supplement: Supplementary file 1 [file ijms-25-00881-s001.zip]

Archive with 1 entries (1 files):
- ijms-2785747-supplementary.pdf
